# Supplementary material for: Modulatory Effects of Acidic pH and Membrane Potential on the Adsorption of pH-Sensitive Peptides to Anionic Lipid Membrane
Source: Membranes (Basel). 2021 Apr 22;11(5):307. doi: 10.3390/membranes11050307 (PMC8143466; doi:10.3390/membranes11050307)
Supplement: Supplementary file 1 [file membranes-11-00307-s001.zip]

Archive with 1 entries (1 files):
- membranes-1187838-supplementary.pdf
